# Supplementary material for: Molecular basis for redox control by the human cystine/glutamate antiporter system xc−
Source: Nat Commun. 2021 Dec 8;12:7147. doi: 10.1038/s41467-021-27414-1 (PMC8654953; doi:10.1038/s41467-021-27414-1)
Supplement: Supplementary file 4 — Source Data [file 41467_2021_27414_MOESM4_ESM.xlsx]

## Sheet: Fig 2d
empty	empty	empty	empty	empty	empty	empty	empty	empty	empty	empty	WT	WT	WT	WT	WT	WT	WT	WT	WT	WT	WT	WT	WT	WT	R135A	R135A	R135A	R135A	R135A	R135A	R135A	R135A	R135A	R135A	R135A	R396A	R396A	R396A	R396A	R396A	R396A	R396A	R396A	R396A	R396A	R396A	R396A	R396A	R396A
5.8	4.9	7.8	5	5.2	5.7	6	5.8	4.5	4.2	4.9	106.212	89.2	100	100	110.3	98.2	105	102.8	92.7	99.5	97.5	104	100.9	102	9.1	12.3	14.2	11.8	13.4	9.9	11.2	11.6	16.2	12.2	11.3	4.2	7.1	7.1	6	6.5	4.5	4.8	6.3	4	6.1	4.3	5.8	7.1	6.5
[truncated: 71 more columns]

## Sheet: Fig 3e
empty	empty	empty	empty	empty	empty	empty	empty	empty	empty	empty	WT	WT	WT	WT	WT	WT	WT	WT	WT	WT	WT	WT	WT	WT	R135A	R135A	R135A	R135A	R135A	R135A	R135A	R135A	R135A	R135A	R135A	G334A	G334A	G334A	G334A	G334A	G334A	G334A	G334A	G334A	G334A	G334A	G334A	G334T	G334T
5.8	4.9	7.8	5	5.2	5.7	6	5.8	4.5	4.2	4.9	100	118	84	106	94	93.4	114	108	91.3	99.5	97.5	104	100.9	102	9.1	12.3	14.2	11.8	13.4	9.9	11.2	11.6	16.2	12.2	11.3	106.3	86	121	103.2	98.5	110.7	76.5	85.5	72	88.7	84.2	78.6	12	17.4
[truncated: 95 more columns]

## Sheet: Gel Sup 1b
Lanes 6 and 8 were used for the image (lane 1 being the marker)
